# Supplementary material for: Validity and Reliability of the Japanese Version of the Frontal Assessment Battery in Patients with Stroke
Source: Neurol Int. 2024 Sep 25;16(5):1086–93. doi: 10.3390/neurolint16050081 (PMC11510384; doi:10.3390/neurolint16050081)
Supplement: Supplementary file 1 [file neurolint-16-00081-s001.zip]

Archive with 1 entries (1 files):
- neurolint-3148717-supplementary.pdf
